# Supplementary material for: How good is a PCR efficiency estimate: Recommendations for precise and robust qPCR efficiency assessments
Source: Biomol Detect Quantif. 2015 Mar 11;3:9–16. doi: 10.1016/j.bdq.2015.01.005 (PMC4822216; doi:10.1016/j.bdq.2015.01.005)
Supplement: Supplement Table 1 — Measured Cq values used in the first data set in the study. [file mmc1.xlsx]

## Sheet: Sheet1
	Concentration (copies/µl)	18S Realplex	18S CFX96	18S StepOnePlus	18S 7500Fast	18S Rotorgene	18S LC480	#replicate
	10	25.64	27.22	26.0597	26.2998	24.58	25.89	1
	10	25.46	27.23	25.4881	26.3023	23.85	25.05	2
	10	25.57	27.18	25.759	26.4529	23.49	24.31	3
	10	25.53	27.01	26.3127	26.4496		24.1	4
	100	22.09	23.82	22.382	22.7745	20.67	20.75	1
	100	22.03	23.46	21.9989	22.7019	20.31	20.59	2
	100	21.98	23.3	21.8936	22.8334	20.2	20.16	3
	100	21.96	23.46	22.278	22.7817	19.73	20.06	4
	1000	18.39	20.15	18.7038	18.9456	17.03	17.63	1
	1000	18.48	20.02	18.4843	19.1458	16.92	17.22	2
	1000	18.24	19.81	18.5885	19.4369	16.42	16.9	3
	1000	18.33	19.75	18.831	19.3188	15.96	16.69	4
	10000	15.21	16.46	14.695	15.3107	13.2	13.7	1
	10000	14.87	16.6	14.63	15.4764	13.09	13.54	2
	10000	14.89	16.43	14.8361	15.4951	12.93	13.32	3
	10000	14.78	16.41	14.7014	15.644	12.84	13.09	4
	100000	11.86	13.05	11.2733	11.7441	9.57	10.21	1
	100000	11.45	13.02	11.5455	12.057	9.41	10.03	2
	100000	11.51	12.84	11.5585	12.3577	9.24	10.01	3
	100000	11.74	12.78	11.5384	12.2119	9.22	9.96	4
	1000000	8.31	9.76	7.69345	8.22885	5.99	6.65	1
	1000000	8.51	9.96	7.46398	8.33845	5.86	6.52	2
	1000000	8.1	9.84	7.51092	8.24883	5.81	6.35	3
	1000000	8.47		7.53029	8.39546	5.64		4
	Supplement Table-1: Measured Cq values used in the first data set in the study.
