# Supplementary material for: How good is a PCR efficiency estimate: Recommendations for precise and robust qPCR efficiency assessments
Source: Biomol Detect Quantif. 2015 Mar 11;3:9–16. doi: 10.1016/j.bdq.2015.01.005 (PMC4822216; doi:10.1016/j.bdq.2015.01.005)
Supplement: Supplement Table 2 — Measured Cq values used in the second data set in the study. [file mmc2.xlsx]

## Sheet: Sheet1
	sample	18S 2µl	18S 5µl	18S 10µl	Hprtl 2µl	Hprtl 5µl	Hprtl 10µl	H2afz 2µl	H2afz 5µl	H2afz 10µl	#dilution serie	# concentration	#qPCR replicate
	1	9.07	8.23	8.86	19.37	19.31	17.7	17.78	17.93	16.38	4	1000000	1
	2	9.41	8.55	9.21	19.74	19.49	17.97	18.31	18.2	16.92	3	1000000	1
	3	9.61	8.26	9.56	19.69	19.48	18	18.24	18.15	16.9	2	1000000	1
	4	9.56	8.35	9.44	19.66	19.43	17.4	18.78	18.2	16.91	1	1000000	1
	5	9.65	8.45	9.06	19.38	19.32	17.33	18.05	17.93	16.19	4	1000000	2
	6	9.72	8.65	9.35	19.39	19.53	17.2	18.15	18.07	16.79	3	1000000	2
	7	9.63	8.35	8.79	19.51	19.42	17.53	18.21	17.8	16.8	2	1000000	2
	8	9.34	8.5	9.07	19.92	19.47	17.51	18.2	18.57	16.66	1	1000000	2
	9	9.2	8.45	9.11	19.33	19.33	17.47	18.05	18.18	16.63	4	1000000	3
	10	9.03	8.09	9.11	19.69	19.24	18.39	18.08	18.06	16.38	3	1000000	3
	11	9.31	8.62	9.08	19.68	19.34	18.17	18.24	18.47	16.57	2	1000000	3
	12	9.78	8.21	9.22	19.95	19.7	18.23	18.56	18.17	17.08	1	1000000	3
	13	9.72	8.27	9.13	19.32	19.33	17.61	17.87	17.92	16.24	4	1000000	4
	14	9.14	8.25	8.61	19.49	19.56	17.33	18.26	18.14	16.61	3	1000000	4
	15	9.17	8.01	9.05	19.23	19.26	17.21	17.56	17.82	16.18	2	1000000	4
	16	9.09	8.31672	9.05	19.65	19.48	17.52	18.52	18.09	16.37	1	1000000	4
	17	12.27	11.65	11.91	22.35	22.48	21.07	21.21	21.24	19.93	4	100000	1
	18	12.93	12.11	12.53	23.17	22.45	21.44	21.59	21.01	20.17	3	100000	1
	19	12.64	12.09	12.32	22.91	22.6	21.59	21.46	21.56	20.08	2	100000	1
	20	12.99	12.09	12.48	23.29	22.59	21.61	22.06	21.58	20.36	1	100000	1
	21	12.57	12.5	12.24	22.83	22.7	21.51	21.11	21.23	19.61	4	100000	2
	22	13.14	12.25	12.26	23.15	22.61	21.78	22.05	21.52	20.38	3	100000	2
	23	13.01	12.33	12.72	23.12	22.61	21.62	22	20.91	20.19	2	100000	2
	24	13.01	12.24	12.51	23.31	22.71	21.61	21.85	21.17	20.02	1	100000	2
	25	12.63	11.91	12.01	22.69	22.54	21.5	22.03	21.14	20.05	4	100000	3
	26	13.01	12.04	12.61	23.06	22.68	21.73	22.02	21.19	20.32	3	100000	3
	27	13.06	11.82	12.45	22.78	22.37	21.27	21.42	21.57	20.32	2	100000	3
	28	12.88	12.29	12.49	23.18	22.67	21.39	21.98	21.14	20.22	1	100000	3
	29	12.31	11.74	12.25	22.67	22.48	21.33	21.2	20.89	19.54	4	100000	4
	30	12.53	12.2	12.33	23.13	22.46	21.1	21.21	21.07	20.09	3	100000	4
	31	12.54	12.19	11.86	22.73	22.17	21.62	21.38	20.73	19.87	2	100000	4
	32	12.42	11.73	12.21	23.06	22.44	21.54	21.68	21.11	19.77	1	100000	4
	33	16.04	15.37	15.5	26.27	25.77	24.64	25.13	24.48	23.42	4	10000	1
	34	16.11	15.49	15.82	26.01	25.91	25.1	25.49	23.57	23.53	3	10000	1
	35	16.61	16.02	16.32	26.83	26.43	25.42	25.59	24.98	23.8	2	10000	1
	36	16.25	16.46	16.09	26.6	25.85	25	25.4	24.98	23.52	1	10000	1
	37	16.23	15.65	15.93	26.78	25.78	24.67	25.37	24.48	23.32	4	10000	2
	38	16.18	15.78	16.05	26.59	26.6	24.85	24.74	24.41	23.62	3	10000	2
	39	16.45	15.53	16.06	26.41	25.94	25.11	25.35	24.69	23.97	2	10000	2
	40	16.36	16.33	16.05	26.69	26.15	25.01	25.37	24.63	23.66	1	10000	2
	41	16.18	15.38	15.84	26.36	25.88	24.95	25.38	24.54	23.61	4	10000	3
	42	16.34	15.56	15.5	26.46	26.38	25.03	25.34	24.5	23.67	3	10000	3
	43	16.89	15.46	16.04	26.8	25.9	25.03	25.11	24.45	23.89	2	10000	3
	44	16.38	16.44	15.91	26.67	26.01	25.08	25.43	24.6	23.63	1	10000	3
	45	16.19	15.38	15.68	26.33	25.83	24.77	25.19	24.75	23.27	4	10000	4
	46	15.87	15.21	15.69	26.19	26.32	24.22	24.71	23.69	23.53	3	10000	4
	47	16.3	15.42	15.79	26.36	25.49	24.79	25.26	24.14	23.53	2	10000	4
	48	15.92	16.13	15.5	26.26	25.36	24.47	25.25	24.21	23.28	1	10000	4
	49	19.66	19.12	19.31	29.89	29.18	28.14	28.62	28.12	27.02	4	1000	1
	50	19.91	19.14	19.29	29.53	29	28.08	29.07	28.13	27.07	3	1000	1
	51	20.13	19.34	19.49	30.41	29.07	28.38	28.97	28.28	27.27	2	1000	1
	52	20.05	20.26	19.68	30.14	28.95	28.37	29.2	28.16	27.38	1	1000	1
	53	19.98	18.94	19.35	30.04	29.6	27.83	28.71	28.08	26.85	4	1000	2
	54	19.91	18.98	19.06	30.01	29.73	28.39	28.67	28.3	26.8	3	1000	2
	55	20.1	19.08	19.56	30.01	29.57	29.07	29.2	28.13	27.16	2	1000	2
	56	20.15	20.15	19.53	31.28	29.53	28.31	29.44	28.16	27.56	1	1000	2
	57	19.86	19.13	19.4	29.6	29.66	28.11	29.05	28.85	27.03	4	1000	3
	58	19.84	19.02	19.19	30.21	29.22	27.44	29.01	28.03	26.99	3	1000	3
	59	20.26	19.14	19.53	30.13	29.07	28.2	28.95	28.19	27.44	2	1000	3
	60	19.84	19.59	19.42	30.07	29	28.32	28.77	28.21	27.24	1	1000	3
	61	19.65	18.8	19.11	29.4	29.08	28.67	28.75	27.98	26.95	4	1000	4
	62	19.79	18.68	19.17	29.79	29.14	27.81	29.33	27.93	26.77	3	1000	4
	63	19.92	18.9	19.26	29.64	29.31	28.24	29	28	27.25	2	1000	4
	64	19.79	19.52	19.35	29.64	28.91	27.56	29.07	27.7	26.85	1	1000	4
	65	23.43	22.56	23.07	33.8	33.22	32.02	33.07	32.4	29.86	4	100	1
	66	23.47	22.81	22.86	34.02	32.44	31.33	33.05	32.03	30.08	3	100	1
	67	24.11	23.35	23.61	34.18	33.02	32.46	32.53	32.24	31.73	2	100	1
	68	23.78	23.99	23.43	33.66	32.73	32.31	33.41	32.65	30.99	1	100	1
	69	24.02	22.79	23.49	34.22	33.03	31.27	32.11	33	30.92	4	100	2
	70	23.69	22.94	23.01	33.7	32.87	31.5	31.83	32.14	31.05	3	100	2
	71	23.71	23.47	23.64	33.41	32.99	31.75	33.17	32.18	31.24	2	100	2
	72	23.5	23.89	23.47	33.87	32.62	31.71	33.66	33.17	31.15	1	100	2
	73	23.71	22.93	23.07	33.58	33.38	31.69	32.14	32.2	30.67	4	100	3
	74	23.52	22.98	23.3	33.04	32.12	31.63	33.85	32.17	30.99	3	100	3
	75	24.54	23.22	23.74	34.36	32.54	31.61	32.05	32.13	32.41	2	100	3
	76	23.52	23.64	23.29	33.93	33.02	31.24	33.06	32.16	31.01	1	100	3
	77	23.37	22.46	23.07	32.36	32.46	31.34	31.22	32.16	30.67	4	100	4
	78	23.91	23.08	23.05	33.37	32.33	32.21	33.22	31.12	31.41	3	100	4
	79	23.81	23.07	23.39	32.48	32.72	31.21	33.01	32.73	31.19	2	100	4
	80	23.4	23.68	23.02	32.88	32.55	31.07	32.91	31.42	30.26	1	100	4
	81	27.32	26.35	27.05	34.16	38.24	34.63			33.11	4	10	1
	82	27.25	26.3	26.44		36.17	32.63	36.03	40.41	32.91	3	10	1
	83	27.45	26.87	27.33	36.13	38.04	35.05	35.72	35.91	36.03	2	10	1
	84	27.49	27.64	26.78	35.7	38.11	33			33.9	1	10	1
	85	27.6	25.81	26.9	33.01		34.54		38.29	34.68	4	10	2
	86	27.1	26.33	26.55		36.75	32.35		35.29	33.55	3	10	2
	87	26.64	26.32	27.32			34.12		35.31	35.04	2	10	2
	88	26.86	27.07	27.03		37.85	34.13			35.36	1	10	2
	89	27.07	25.31	26.5	39.14	35.37	33.02	35.93		35.62	4	10	3
	90	27.24	26.31	26.23	34.4		33.08	35.14		34.16	3	10	3
	91	28.01	26.66	27.57	39.73		34.35			34.77	2	10	3
	92	27.46	27.16	26.62	35.64	36.21	34.05			36.68	1	10	3
	93	27.19	26.06	26.91	37.8	36.75	33.35	35.93	33.8	34.09	4	10	4
	94	27.14	26.38	26.55		39.71	34.15			38.1	3	10	4
	95	27.45	26.05	27.35	35.69	36.78	33.18		36.61	34.66	2	10	4
	96	27.24	27.02	26.41	35.65	32.83	35.04		33.81	35.07	1	10	4
	Supplement Table-2: Measured Cq values used in the second data set in the study.
